# Supplementary material for: Hepatitis E Seroprevalence and Detection of Genotype 3 Strains in Domestic Pigs from Sierra Leone Collected in 2016 and 2017
Source: Viruses. 2024 Apr 3;16(4):558. doi: 10.3390/v16040558 (PMC11054517; doi:10.3390/v16040558)
Supplement: Supplementary file 1 [file viruses-16-00558-s001.zip]

Archive with 1 entries (1 files):
- viruses-2934300-supplementary.pdf
